# Supplementary material for: Modified base-binding EVE and DCD domains: striking diversity of genomic contexts in prokaryotes and predicted involvement in a variety of cellular processes
Source: BMC Biol. 2020 Nov 4;18:159. doi: 10.1186/s12915-020-00885-2 (PMC7641849; doi:10.1186/s12915-020-00885-2)
Supplement: Supplementary file 3 — Additional file 3. Predicted protein sequences from a choanoflagellate transcriptome sequencing dataset published by Richter et al. that contain extended Tudor domains and/or DCD domains. [file 12915_2020_885_MOESM3_ESM.txt]

>09_Salpingoeca_kvevrii	m.127629	
QQQQQQQSGSLDELAEMTLNPYFGRTELARLSSQFEPVEIAHAESANNFWLRLMAAASALSAIDAALQFMDMRPVSQEQRTAGMHCLAPMPNGAPTVLHRAVICAVNDAVGKADVLFLDHGRRGTLLFAQIYSAPERLFDIPALALPCTLFGVRPLPTVDPQQAAQDFISVVSGKRQLSAFLLATDASSSRLPVVLKDIEGGEIALPLLERGNHDLDLATQMPAVANMMPPIDYQQNPNNPLQPYGVPPPSNGDLLAPLAGLLDLNGQSLLGTGMMGSNMLLPQPLMAGWDSYQLPPLPPLPESAPLESMDADLSYQLQSTPNMPNLWASPTSSPGFPSMMPAMPPLSLPAATMSAMSPPLPGMAPMHMSGFPPLSSQGLQMPGPGPLTNPTDIALGQLSQQLSAGSALGNISQGLSGLPPMPQQHPADPGANVAEQRQDPPPTQPEDRLARACSLFGGTQPLPAEWTRAVINHIDSPTIWLLLESKMSEIINLHLRLAERYDGSRQLAPSKFKVDTPCAMRLPSVEGWRRCYILELDVKTARARVFIVDLGAVDWISLDQLRPLDDEFVKALPCQAIRCELDVKPQFKLSPKVLEPYLQKMLYKSCYCEVARRNFPMKGCNTVHLVDDDFHHLYEYETGKFLLSSQSGGVSTQHHHPGFIFLCNSSTQKECFDRGLLGLPKRFLADMQYIRTMHDPVPTPLFLYNQDSREIFGPMVATGTAATNIVPDAWQGKGRSGKGCPYVAQIRFKLKSDKSAIPHYIHDGNFVRRGGPIMEWQTQVCKRICEGATLELAMASVKQASGDDAASNEPEEDLPQVAARRKEAVERLLNFKLPNGDAANISRRLAQDIFAKWVFRCNDVGTNHYHNDIDDGGWKTVRPKSDPLIPECNTTTLANYLKRQIQATQEERISDAQCSAIVEGLNAAFDREARELSKFAQSERKRIGPNWNDTHNYMEKSADGKEVVITCNKGRQVRLWTDRFDMLCKTYRELPNLDPARILSRIFTMVIRYEALADLKSGPQAALPTAVFKELERFGCRRECFASPLNSYFTKFCSVFYDTDRFFGSRGSFFDYRPKMGYFECNPPFDGSSIVTTFRHIRSLLDDSDQPLSFFVSIPPLEGKGKNDDLNDSDLSDDEDSSVSGSGDEFETYIRTRSCLRGYFRYCEILSAGSHAYLYGMQHRYTGPGRVWKPTKPTYLLWFQNEAGAKLWPVNHDVARPIITAFRVV*
>04_Salpingoeca_urceolata	m.229098	
QQQQQQQFHHRAKVPMSNSPPPSAHAPGAVGLGQASSITTTNLATPSGLTPTPLLTAQTATAMPVSPPSLAFLNPVSAGSTPMAKGGARGMPPATAAAAVAVNMLPSSLFEFGHPASPMFASAAPLTTQWSAGPTGPAAVATADPRSYGTPDGAAQHAGAFGVPGAAPPTIPPAAPAQPHPFSAPAGTAAPPSSSRAAELAAEAPETMPTLRSLNLDPAQDGIAPVHRPADSWDRVNIAHIDRSILWVQSVETLSLLEDLEKKLTATHGLPSNLAGVVDRFDGGERVCAAPLLDAKSGDLIKWFRGMVIGSVPRFGDARVLSLDHGFGESVPVAYLRALAPAFRELPAQATRSRFAESTRFRELDGLSADTLELTIRNTVLNKHFDCHFVSLGGGIEPPAMITLHDMETSETIIATLVGVCCGGKGFPSPRSDQPQHAYDDQPPTVAVRRHKLTLGILKHLQGCGISRKQAQDVLIKWAFRAHEQGTSSRLRQANGQAYSEDAGWQRQGVPLDPFIPCFANNQPLEAYVQRQLETVSRPGVDLAPFVQSVVARCKQAAKEVEEFCRHEAHRLRSANKFNDQGAGVKVTKPHTGSRSDQVILECADQQVKLWSEKYARLVGIYFQLKHDPTKLHCRLFGMVQRYETLASIKSGQQSALPPAVFEVLREKFHCRHECFASPLNATLDSFCSVFPDTDCFFGSRGSFFDFEPDMGAFEVNPPFDGDSVGNTFRHISNLLEPPGRLSRHRPLSFVIVLPWMDSSDHIRSTINQGEPDRIEAKIPLHEYIKRHPKLGRLARFIRRVPVDDHVYMYGMQHRQTGEGRTWKAKKDSFVYVLQNDAGAQLWPVSEAMMKQLIRAFRSTSN*
>02_Acanthoeca_spectabilis	m.459066	
GFLLCGTMDAANVNVDALGQLVGMGFDVDLAAAALARTGNNVELTIKDLKGAPENKGRPQRIPTTQTRGKGPSSMDSDARSATVAVDGGEALDMVVPQPVPKGGRPGDWVCPRKDCADLVFGYRTACHLCGEPKPGYKASEPAPLGGKPGDWICPNPKCRDLVFARRVNCNKCGAAKPPPTESGSGNGSGLGTPMSVPASGTLKSSRPSHTPSSSSAEIRPGTGWATIAKGKHPANERVIPGMSVVMVDSDKKGKRKRRRGKRGGARRHSGDEEGEQEVMSGYVAFFERHQSYLEARRENRFPVLESEMQNVTQLQPNHSSIFAYVDSTATLFGPFVFAALQRSPEPKGTALYLALVPSVVSVHSVVLDEPPSRALKSLEVETLRQKCQGTAEELEEAQSKMGSMKIGGVHVTDRMPAVQSSDGHVPNGGGWGTGVGNTVQLVQPGMDDEAYSSMMMAHATAPGFAMGSSFLYDQSFQGDVPSGHGGVMHNDPGFRGSQSTAGVSTDLFGRLDGSEKAQGGSPLDLGWNLQLGTSFSPAFGMGRFGDGVQHGLLVGDQSSYYTQPQSDETVQSEDLFCGTGGPAAEDPTGATATDPSSVEKVNCQETASDQQQAPNARRRTALLVKGKWNRVTVCHTQGTFFWVHEDEQSASLAAMEVRMAQAYQGHELAHPQASRVEPEMWFAAPYGDATQDDVTWTRVQIQKIANEHVLVSHVDYGSMDTLPVSALRPLDLEFTKLSAQAIKCQLHDLPPLHPADPTGQAKSHVMSMTLNSQQFYCSVLHISNDGVSTVDLWTHNIEQILPRIQAAFAHISGNSVMGPNGPSYFGYQQSKLYGGHGEIRYDEQHDDGQHSFGHGQHDNTQGYSSPLIQYGQRELQSEQRPPLSHDHPASHVSVAPLQDLPLTTEQNPWGPSTTVVRPQDCAGFVVHVSAEMLAETLGRMLFGMPAEFLPQMKADITPDATAIYLYNIDGGEVHGTFQSVDVAAECIERDAFTGEAGVSTLPAQVKVKRSTERMPRKVNRLPIGKITASQVAELERSLAPVK*
>08_Helgoeca_nana	m.421311	
MPRQPGTATASGGGQDALTASLSAITTRIKNNAANIHHLEQQLTLATALRGELNNEREVLLQQCVDAGVSVDPAVSADLGLGVNRDHTPPSTVLSWSSGSATPAPTSVTSSSSGAPPDSSTAAEAQSLGHPAATHMPPSLAASTPYSSAQSVDQGGGEGHQFGLPPMEGLMPPFGDLSSLDQASWGMSQPGSLMHAPPGLGQQGLPAQLAPMNMGGDPHSASQVYVPTPITTTVATLSQGVWNRVMVCHVEDGNFWVHEDQQSEQLAEIEIAMAEVYQNAGNTATVNNDQVNIGAWFGALYASDEDELDQPTWTRAIVLATSDGGGPITITHADYGSTATVDISELRLLKPEFLSLSAQAIRCELNGTGEYKSAADPTAERLTDILSGLLDFGAFFCAVVKVPENDHPYVVNVFNEAGDDMLAKVHEQMMSTQPVAAVEAPHPPQPAAPPPTKVVAAPTAATVAQSAQKPHAPAPSQKPAPKSTGPAWGGSKNDRVLSAPTQGQKDEMKRQAAAADADGWVEVKKPPSKPPAAAVPARTPLAPGFVFHCAPSTVQECLDRQLFGLPRKFIDSMRAIRPAINGEQVPTELFLFNGPKNLLFGPFEAVSECGLDLDPEAWKVAMKRQGRGGSPFPAQVRVKWKGQQNSVTMPSKINIGMVNPKIASMFISKLEGK*
>14_Savillea_parva	m.164885	
MSAARETTSSDAADGLAAELATLVSRLKQKVGEIRDLQSHLAVAQSTRTDLARQLEDIVRQCETAGINTDAARDPDLLSDIGNLPTHVPAPATVLSWSAGTPMEAAPPATTNGHAAPPPTSGFSKPPGLLPPSGIIDATAVPSEWSTTSSNAGHDVGSIASLPSLSTVAGLTSLPSVSGASTPSYPLPVQATAVAASSSRLKLGVWNRVSVCHLESGLFWLHEDEQSEKLADVEMQMLDMYESTGDSAMVKPGQVNVGNWFGAMYDADEAWTRSIVLSKSDDGETVTIMHADYGSTATVKISELRLLKAEFLELPAQAIMCELNGTAHYMRGDKETSTHFIKVMSEFVDYNSYFCSVVRDPGATRRPWVVNMFNEAGNDIFLSVQDRMTKFGIERAALQHAVANPPPTQAPPDAPKSSVLTPTAKPFTPPSVNKVGTPKPQAPKAETDKTKLKKKDPQQGAWGKPPPPSQPESKLAEQQGTDEWVEVKKPPPKPAKESVAPTAPTPAGFVFHCSSVTATECLERQLFGLPKKFADSMASSIKPAIDNEPAPSPLFLFNIQKNLMYGPFVAVSECGLDLEPDAWKTAMKRHGGRGSPFPAQVRVRWSGDETEPVKMGSRINIGPVNPKTTATFLAKLQG*
